# Supplementary material for: VHL loss enhances antitumor immunity by activating the anti-viral DNA-sensing pathway
Source: iScience. 2024 Jun 15;27(7):110285. doi: 10.1016/j.isci.2024.110285 (PMC11267025; doi:10.1016/j.isci.2024.110285)
Supplement: Data S1. Pathway analysis of published RNA-seq data using Reactome [file mmc2.csv]

Pathway identifier	Pathway name	#Entities found	#Entities total	Entities ratio	Entities pValue	Entities FDR	#Reactions found	#Reactions total	Reactions ratio	Species identifier	Species name	Submitted entities found	Mapped entities	Found reaction identifiers
R-HSA-909733	Interferon alpha/beta signaling	10	184	0.012677414909742318	2.126259734946956E-8	6.081102841948294E-6	4	20	0.0015748031496062992	9606	Homo sapiens	ISG20;RSAD2;IRF9;IFIT3;IFIT2		R-HSA-909725;R-HSA-909721;R-HSA-1015702;R-HSA-1015699
R-HSA-1280215	Cytokine Signaling in Immune system	22	1261	0.0868816315281797	6.166284072239847E-8	8.817786223302981E-6	61	699	0.05503937007874016	9606	Homo sapiens	HERC5;ISG20;IL6;CSF2;CCND1;RSAD2;CCL5;IRS2;LCP1;IRF9;IFIT3;IFIT2		R-HSA-912527;R-HSA-109699;R-HSA-1067667;R-HSA-1112727;R-HSA-6789615;R-HSA-1112602;R-HSA-914182;R-HSA-1112604;R-HSA-1067676;R-HSA-909725;R-HSA-8950426;R-HSA-1067651;R-HSA-1112708;R-HSA-909721;R-HSA-1015702;R-HSA-1067659;R-HSA-1015699;R-HSA-913424;R-HSA-1112755;R-HSA-913451;R-HSA-909738;R-HSA-879909;R-HSA-879910;R-HSA-1031716;R-HSA-879907;R-HSA-1112510;R-HSA-1031713;R-HSA-879934;R-HSA-1168423;R-HSA…
R-HSA-913531	Interferon Signaling	11	392	0.027008405677277112	2.7728306681851222E-6	2.634189134775866E-4	15	66	0.0051968503937007875	9606	Homo sapiens	ISG20;HERC5;RSAD2;IRF9;IFIT3;IFIT2		R-HSA-1169395;R-HSA-1678843;R-HSA-1169394;R-HSA-1678842;R-HSA-1169398;R-HSA-1169403;R-HSA-1169402;R-HSA-1031716;R-HSA-1169405;R-HSA-1031713;R-HSA-1169406;R-HSA-909725;R-HSA-909721;R-HSA-1015702;R-HSA-1015699
R-HSA-6783783	Interleukin-10 signaling	6	86	0.00592531349042304	4.100936803141941E-6	2.9116651302307783E-4	1	15	0.0011811023622047244	9606	Homo sapiens	IL6;CSF2;CCL5		R-HSA-6784160
R-HSA-8853884	Transcriptional Regulation by VENTX	4	47	0.003238252721510266	8.501109785141736E-5	0.00484563257753079	5	13	0.0010236220472440946	9606	Homo sapiens	IL6;CCND1		R-HSA-8853956;R-HSA-3857305;R-HSA-8853890;R-HSA-8853965;R-HSA-3790130
R-HSA-168256	Immune System	27	2823	0.19450186027284003	1.6431692308027657E-4	0.007722895384772999	79	1598	0.1258267716535433	9606	Homo sapiens	CSF2;RSAD2;ARHGEF16;IRS2;IFIT3;IFIT2;HERC5;ISG20;IL6;CCND1;TMEM98;CCL5;ANPEP;LCP1;PAG1;WASF3;IRF9		R-HSA-912527;R-HSA-109699;R-HSA-2029469;R-HSA-1067667;R-HSA-2029466;R-HSA-2130725;R-HSA-2029465;R-HSA-1112727;R-HSA-6789615;R-HSA-1112602;R-HSA-914182;R-HSA-1112604;R-HSA-1067676;R-HSA-909725;R-HSA-8950426;R-HSA-1067651;R-HSA-1112708;R-HSA-909721;R-HSA-2130486;R-HSA-1015702;R-HSA-2197690;R-HSA-1067659;R-HSA-1015699;R-HSA-913424;R-HSA-1112755;R-HSA-913451;R-HSA-909738;R-HSA-879909;R-HSA-879910;R-H…
R-HSA-449147	Signaling by Interleukins	11	639	0.04402645721372468	2.3483641695531965E-4	0.009393456678212786	43	490	0.03858267716535433	9606	Homo sapiens	IL6;CSF2;CCND1;CCL5;IRS2;LCP1		R-HSA-912527;R-HSA-1067667;R-HSA-6784160;R-HSA-1112727;R-HSA-6789615;R-HSA-1112602;R-HSA-879942;R-HSA-914182;R-HSA-1112604;R-HSA-1067676;R-HSA-921155;R-HSA-508247;R-HSA-8950426;R-HSA-8983003;R-HSA-1112514;R-HSA-913374;R-HSA-1067651;R-HSA-1112708;R-HSA-913371;R-HSA-1067659;R-HSA-913424;R-HSA-913360;R-HSA-1112690;R-HSA-1112755;R-HSA-1112565;R-HSA-913451;R-HSA-909738;R-HSA-879909;R-HSA-1067640;R-HSA…
R-HSA-8951430	RUNX3 regulates WNT signaling	2	10	6.88989940746865E-4	0.0011112226975081851	0.03889279441278648	2	5	3.937007874015748E-4	9606	Homo sapiens	CCND1		R-HSA-8951442;R-HSA-8951443
R-HSA-8939246	RUNX1 regulates transcription of genes involved in differentiation of myeloid cells	2	11	7.578889348215516E-4	0.0013404012966777845	0.04155244019701132	2	7	5.511811023622047E-4	9606	Homo sapiens	CSF2		R-HSA-8938251;R-HSA-8938228
R-HSA-9603798	Class I peroxisomal membrane protein import	2	20	0.00137797988149373	0.00430889295615311	0.12064900277228707	3	6	4.7244094488188977E-4	9606	Homo sapiens	RSAD2;PMP22		R-HSA-9603784;R-HSA-9603775;R-HSA-9603804
R-HSA-9634638	Estrogen-dependent nuclear events downstream of ESR-membrane signaling	2	29	0.001998070828165909	0.008810405697347146	0.22080334329621687	2	12	9.448818897637795E-4	9606	Homo sapiens	CCND1		R-HSA-9623355;R-HSA-9623341
R-HSA-5619043	Defective SLC2A1 causes GLUT1 deficiency syndrome 1 (GLUT1DS1)	1	2	1.3779798814937303E-4	0.009600145360705081	0.22080334329621687	1	1	7.874015748031496E-5	9606	Homo sapiens	SLC2A1		R-HSA-5632804
R-HSA-380972	Energy dependent regulation of mTOR by LKB1-AMPK	2	36	0.0024803637866887144	0.013286657382558742	0.2871054893037437	6	7	5.511811023622047E-4	9606	Homo sapiens	RRAGD;PRKAG2		R-HSA-380949;R-HSA-447074;R-HSA-380979;R-HSA-200421;R-HSA-380930;R-HSA-380927
R-HSA-9619665	EGR2 and SOX10-mediated initiation of Schwann cell myelination	2	39	0.002687060768912774	0.015449809982516771	0.2871054893037437	2	26	0.002047244094488189	9606	Homo sapiens	PMP22		R-HSA-9615626;R-HSA-9618559
R-HSA-6785807	Interleukin-4 and Interleukin-13 signaling	4	211	0.014537687749758853	0.019171454519006037	0.2871054893037437	3	46	0.0036220472440944883	9606	Homo sapiens	IL6;CCND1		R-HSA-6790036;R-HSA-6789524;R-HSA-6789615
R-HSA-165159	mTOR signalling	2	49	0.003376050709659639	0.023649818265858435	0.2871054893037437	18	28	0.002204724409448819	9606	Homo sapiens	RRAGD;PRKAG2		R-HSA-5653974;R-HSA-8952716;R-HSA-447074;R-HSA-5653968;R-HSA-200421;R-HSA-377186;R-HSA-380930;R-HSA-5672828;R-HSA-5672824;R-HSA-380949;R-HSA-165680;R-HSA-5653957;R-HSA-165718;R-HSA-380979;R-HSA-380927;R-HSA-5672843;R-HSA-165692;R-HSA-8952726
R-HSA-437239	Recycling pathway of L1	2	55	0.003789444674107758	0.029252914325048618	0.2871054893037437	8	14	0.0011023622047244095	9606	Homo sapiens	DPYSL2;ARHGEF16		R-HSA-443783;R-HSA-445079;R-HSA-555065;R-HSA-445077;R-HSA-392749;R-HSA-445071;R-HSA-392748;R-HSA-374696
R-HSA-9675108	Nervous system development	7	620	0.04271737632630564	0.029785023857704318	0.2871054893037437	17	323	0.025433070866141733	9606	Homo sapiens	ABLIM3;DPYSL2;ARHGEF16;PMP22;COL6A3;IRS2		R-HSA-443783;R-HSA-392749;R-HSA-399951;R-HSA-445071;R-HSA-392748;R-HSA-375151;R-HSA-8855915;R-HSA-399947;R-HSA-374696;R-HSA-9618559;R-HSA-399944;R-HSA-445079;R-HSA-555065;R-HSA-445077;R-HSA-3928654;R-HSA-418865;R-HSA-9615626
R-HSA-74713	IRS activation	1	7	4.8229295852280556E-4	0.03320485408738638	0.2871054893037437	3	3	2.3622047244094488E-4	9606	Homo sapiens	IRS2		R-HSA-74707;R-HSA-74711;R-HSA-74712
R-HSA-182218	Nef Mediated CD8 Down-regulation	1	8	5.511919525974921E-4	0.0378588120174258	0.2871054893037437	3	3	2.3622047244094488E-4	9606	Homo sapiens	ARHGEF16		R-HSA-182198;R-HSA-182186;R-HSA-182171
R-HSA-8849470	PTK6 Regulates Cell Cycle	1	8	5.511919525974921E-4	0.0378588120174258	0.2871054893037437	2	2	1.5748031496062991E-4	9606	Homo sapiens	CCND1		R-HSA-8848436;R-HSA-8848414
R-HSA-5653890	Lactose synthesis	1	8	5.511919525974921E-4	0.0378588120174258	0.2871054893037437	1	3	2.3622047244094488E-4	9606	Homo sapiens	SLC2A1		R-HSA-5653873
R-HSA-9660821	ADORA2B mediated anti-inflammatory cytokines production	3	159	0.010954940057875156	0.041844807283023866	0.2871054893037437	3	12	9.448818897637795E-4	9606	Homo sapiens	IL6;ADM		R-HSA-9662710;R-HSA-9662708;R-HSA-9660824
R-HSA-9027283	Erythropoietin activates STAT5	1	9	6.200909466721786E-4	0.04249068525404742	0.2871054893037437	3	3	2.3622047244094488E-4	9606	Homo sapiens	IRS2		R-HSA-9012651;R-HSA-9012650;R-HSA-9012654
R-HSA-112412	SOS-mediated signalling	1	10	6.88989940746865E-4	0.04710057708528259	0.2871054893037437	2	2	1.5748031496062991E-4	9606	Homo sapiens	IRS2		R-HSA-74736;R-HSA-109817
R-HSA-167590	Nef Mediated CD4 Down-regulation	1	10	6.88989940746865E-4	0.04710057708528259	0.2871054893037437	3	5	3.937007874015748E-4	9606	Homo sapiens	ARHGEF16		R-HSA-167601;R-HSA-167537;R-HSA-167597
R-HSA-8950505	Gene and protein expression by JAK-STAT signaling after Interleukin-12 stimulation	2	73	0.005029626567452115	0.04877741189617013	0.2871054893037437	1	36	0.0028346456692913387	9606	Homo sapiens	LCP1		R-HSA-8950426
R-HSA-163680	AMPK inhibits chREBP transcriptional activation activity	1	11	7.578889348215516E-4	0.05168859032316542	0.2871054893037437	3	4	3.1496062992125983E-4	9606	Homo sapiens	PRKAG2		R-HSA-163664;R-HSA-164151;R-HSA-163691
R-HSA-419812	Calcitonin-like ligand receptors	1	11	7.578889348215516E-4	0.05168859032316542	0.2871054893037437	1	4	3.1496062992125983E-4	9606	Homo sapiens	ADM		R-HSA-420214
R-HSA-1650814	Collagen biosynthesis and modifying enzymes	2	76	0.0052363235496761746	0.05238864780292096	0.2871054893037437	21	51	0.004015748031496063	9606	Homo sapiens	SLC2A1;COL6A3		R-HSA-8948232;R-HSA-1650808;R-HSA-8948234;R-HSA-2002460;R-HSA-1614460;R-HSA-1614461;R-HSA-2022073;R-HSA-8948224;R-HSA-8948226;R-HSA-2089971;R-HSA-8948228;R-HSA-1981104;R-HSA-8948230;R-HSA-8948231;R-HSA-8948219;R-HSA-8948222;R-HSA-1981128;R-HSA-1980233;R-HSA-1981157;R-HSA-1981120;R-HSA-8944247
R-HSA-8866427	VLDLR internalisation and degradation	1	12	8.267879288962381E-4	0.056254827305893484	0.2871054893037437	2	4	3.1496062992125983E-4	9606	Homo sapiens	ARHGEF16		R-HSA-8855131;R-HSA-8855130
R-HSA-112411	MAPK1 (ERK2) activation	1	12	8.267879288962381E-4	0.056254827305893484	0.2871054893037437	1	3	2.3622047244094488E-4	9606	Homo sapiens	IL6		R-HSA-109858
R-HSA-9613354	Lipophagy	1	12	8.267879288962381E-4	0.056254827305893484	0.2871054893037437	1	5	3.937007874015748E-4	9606	Homo sapiens	PRKAG2		R-HSA-9613530
R-HSA-9027277	Erythropoietin activates Phospholipase C gamma (PLCG)	1	13	8.956869229709247E-4	0.060799389899979905	0.2871054893037437	3	3	2.3622047244094488E-4	9606	Homo sapiens	IRS2		R-HSA-9027373;R-HSA-9032478;R-HSA-9027425
R-HSA-198203	PI3K/AKT activation	1	13	8.956869229709247E-4	0.060799389899979905	0.2871054893037437	4	5	3.937007874015748E-4	9606	Homo sapiens	IRS2		R-HSA-198211;R-HSA-198295;R-HSA-198315;R-HSA-198266
R-HSA-5140745	WNT5A-dependent internalization of FZD2, FZD5 and ROR2	1	13	8.956869229709247E-4	0.060799389899979905	0.2871054893037437	1	2	1.5748031496062991E-4	9606	Homo sapiens	ARHGEF16		R-HSA-5140747
R-HSA-2151209	Activation of PPARGC1A (PGC-1alpha) by phosphorylation	1	13	8.956869229709247E-4	0.060799389899979905	0.2871054893037437	1	2	1.5748031496062991E-4	9606	Homo sapiens	PRKAG2		R-HSA-1592244
R-HSA-74749	Signal attenuation	1	13	8.956869229709247E-4	0.060799389899979905	0.2871054893037437	3	7	5.511811023622047E-4	9606	Homo sapiens	IRS2		R-HSA-74747;R-HSA-5686315;R-HSA-109823
R-HSA-110056	MAPK3 (ERK1) activation	1	13	8.956869229709247E-4	0.060799389899979905	0.2871054893037437	1	4	3.1496062992125983E-4	9606	Homo sapiens	IL6		R-HSA-109857
R-HSA-2586552	Signaling by Leptin	1	13	8.956869229709247E-4	0.060799389899979905	0.2871054893037437	2	19	0.0014960629921259843	9606	Homo sapiens	IRS2		R-HSA-2671873;R-HSA-2671862
R-HSA-9020591	Interleukin-12 signaling	2	84	0.005787515502273667	0.06246291267347914	0.2871054893037437	1	56	0.004409448818897638	9606	Homo sapiens	LCP1		R-HSA-8950426
R-HSA-9662834	CD163 mediating an anti-inflammatory response	1	14	9.645859170456111E-4	0.0653223795023945	0.2871054893037437	1	9	7.086614173228347E-4	9606	Homo sapiens	IL6		R-HSA-9662781
R-HSA-2559582	Senescence-Associated Secretory Phenotype (SASP)	2	90	0.0062009094667217855	0.07041412136176506	0.2871054893037437	3	22	0.0017322834645669292	9606	Homo sapiens	IL6		R-HSA-3857305;R-HSA-3788748;R-HSA-3790130
R-HSA-9027276	Erythropoietin activates Phosphoinositide-3-kinase (PI3K)	1	16	0.0011023839051949843	0.07430404298515603	0.2871054893037437	7	7	5.511811023622047E-4	9606	Homo sapiens	IRS2		R-HSA-9027273;R-HSA-9027272;R-HSA-9021627;R-HSA-9027275;R-HSA-9012657;R-HSA-9027281;R-HSA-9027280
R-HSA-8951936	RUNX3 regulates p14-ARF	1	16	0.0011023839051949843	0.07430404298515603	0.2871054893037437	3	8	6.299212598425197E-4	9606	Homo sapiens	CCND1		R-HSA-8952058;R-HSA-8952062;R-HSA-8952069
R-HSA-8876198	RAB GEFs exchange GTP for GDP on RABs	2	94	0.006476505443020532	0.07588940604319128	0.2871054893037437	4	21	0.001653543307086614	9606	Homo sapiens	ANPEP;ARRDC3		R-HSA-8876615;R-HSA-8875318;R-HSA-8876190;R-HSA-8877612
R-HSA-447115	Interleukin-12 family signaling	2	96	0.006614303431169905	0.0786767236852498	0.2871054893037437	1	114	0.008976377952755906	9606	Homo sapiens	LCP1		R-HSA-8950426
R-HSA-1059683	Interleukin-6 signaling	1	17	0.0011712828992696707	0.07876291733086882	0.2871054893037437	16	19	0.0014960629921259843	9606	Homo sapiens	IL6		R-HSA-1112690;R-HSA-1112755;R-HSA-1067667;R-HSA-1112565;R-HSA-1112727;R-HSA-1067640;R-HSA-1112602;R-HSA-1112604;R-HSA-1067676;R-HSA-1112510;R-HSA-1112703;R-HSA-1112514;R-HSA-1067651;R-HSA-1112708;R-HSA-1067688;R-HSA-1067659
R-HSA-1475029	Reversible hydration of carbon dioxide	1	17	0.0011712828992696707	0.07876291733086882	0.2871054893037437	2	8	6.299212598425197E-4	9606	Homo sapiens	CA12		R-HSA-1475025;R-HSA-1475017
R-HSA-177504	Retrograde neurotrophin signalling	1	18	0.0012401818933443572	0.0832006196198587	0.2871054893037437	3	3	2.3622047244094488E-4	9606	Homo sapiens	ARHGEF16		R-HSA-177491;R-HSA-177479;R-HSA-177501
R-HSA-399956	CRMPs in Sema3A signaling	1	18	0.0012401818933443572	0.0832006196198587	0.2871054893037437	3	5	3.937007874015748E-4	9606	Homo sapiens	DPYSL2		R-HSA-399951;R-HSA-399947;R-HSA-399944
R-HSA-9027284	Erythropoietin activates RAS	1	19	0.0013090808874190436	0.08761724893316514	0.2871054893037437	8	8	6.299212598425197E-4	9606	Homo sapiens	IRS2		R-HSA-9027274;R-HSA-9029149;R-HSA-9029151;R-HSA-9029150;R-HSA-9029155;R-HSA-9024723;R-HSA-9029158;R-HSA-9024726
R-HSA-418885	DCC mediated attractive signaling	1	19	0.0013090808874190436	0.08761724893316514	0.2871054893037437	1	12	9.448818897637795E-4	9606	Homo sapiens	ABLIM3		R-HSA-418865
R-HSA-1474290	Collagen formation	2	104	0.007165495383767397	0.09013718564220896	0.2871054893037437	22	77	0.006062992125984252	9606	Homo sapiens	SLC2A1;COL6A3		R-HSA-8948232;R-HSA-1650808;R-HSA-8948234;R-HSA-2002460;R-HSA-1614460;R-HSA-1614461;R-HSA-2022073;R-HSA-8948224;R-HSA-8948226;R-HSA-2089971;R-HSA-8948228;R-HSA-1981104;R-HSA-8948230;R-HSA-8948231;R-HSA-8948219;R-HSA-2213207;R-HSA-8948222;R-HSA-1981128;R-HSA-1980233;R-HSA-1981157;R-HSA-1981120;R-HSA-8944247
R-HSA-5099900	WNT5A-dependent internalization of FZD4	1	20	0.00137797988149373	0.09201290389495675	0.2871054893037437	2	5	3.937007874015748E-4	9606	Homo sapiens	ARHGEF16		R-HSA-5138459;R-HSA-5138433
R-HSA-9009391	Extra-nuclear estrogen signaling	2	110	0.007578889348215516	0.09903621194340562	0.2871054893037437	2	38	0.0029921259842519685	9606	Homo sapiens	CCND1		R-HSA-9623355;R-HSA-9623341
R-HSA-164938	Nef-mediates down modulation of cell surface receptors by recruiting them to clathrin adapters	1	22	0.0015157778696431032	0.10074168298857256	0.2871054893037437	6	15	0.0011811023622047244	9606	Homo sapiens	ARHGEF16		R-HSA-167601;R-HSA-167537;R-HSA-182198;R-HSA-182186;R-HSA-182171;R-HSA-167597
R-HSA-180292	GAB1 signalosome	1	23	0.0015846768637177897	0.10507500210287724	0.2871054893037437	1	11	8.661417322834646E-4	9606	Homo sapiens	PAG1		R-HSA-177926
R-HSA-8878159	Transcriptional regulation by RUNX3	2	118	0.008130081300813009	0.11126610363265566	0.2871054893037437	5	47	0.003700787401574803	9606	Homo sapiens	CCND1		R-HSA-8952058;R-HSA-8952062;R-HSA-8951442;R-HSA-8951443;R-HSA-8952069
R-HSA-196836	Vitamin C (ascorbate) metabolism	1	26	0.0017913738459418493	0.1179518381890361	0.2871054893037437	1	9	7.086614173228347E-4	9606	Homo sapiens	SLC2A1		R-HSA-198818
R-HSA-166208	mTORC1-mediated signalling	1	27	0.0018602728400165358	0.12220339622106857	0.2871054893037437	2	7	5.511811023622047E-4	9606	Homo sapiens	RRAGD		R-HSA-165718;R-HSA-165692
R-HSA-5628897	TP53 Regulates Metabolic Genes	2	125	0.008612374259335814	0.1222748500271883	0.2871054893037437	3	34	0.0026771653543307085	9606	Homo sapiens	RRAGD;PRKAG2		R-HSA-5631941;R-HSA-380979;R-HSA-380927
R-HSA-3238698	WNT ligand biogenesis and trafficking	1	28	0.0019291718340912222	0.12643475269381488	0.2871054893037437	9	12	9.448818897637795E-4	9606	Homo sapiens	GPR177		R-HSA-3247840;R-HSA-3247843;R-HSA-3247844;R-HSA-3247847;R-HSA-3247849;R-HSA-3781941;R-HSA-3247836;R-HSA-3781943;R-HSA-3247839
R-HSA-189200	Cellular hexose transport	1	28	0.0019291718340912222	0.12643475269381488	0.2871054893037437	3	17	0.0013385826771653542	9606	Homo sapiens	SLC2A1		R-HSA-5339524;R-HSA-450092;R-HSA-450088
R-HSA-112409	RAF-independent MAPK1/3 activation	1	28	0.0019291718340912222	0.12643475269381488	0.2871054893037437	2	12	9.448818897637795E-4	9606	Homo sapiens	IL6		R-HSA-109857;R-HSA-109858
R-HSA-8964038	LDL clearance	1	28	0.0019291718340912222	0.12643475269381488	0.2871054893037437	3	19	0.0014960629921259843	9606	Homo sapiens	ARHGEF16		R-HSA-6784738;R-HSA-6784735;R-HSA-6784729
R-HSA-200425	Carnitine metabolism	1	28	0.0019291718340912222	0.12643475269381488	0.2871054893037437	1	9	7.086614173228347E-4	9606	Homo sapiens	PRKAG2		R-HSA-200423
R-HSA-879518	Transport of organic anions	1	28	0.0019291718340912222	0.12643475269381488	0.2871054893037437	1	9	7.086614173228347E-4	9606	Homo sapiens	SLCO4A1		R-HSA-879575
R-HSA-9007101	Rab regulation of trafficking	2	129	0.008887970235634559	0.12868213319473165	0.2871054893037437	4	35	0.0027559055118110236	9606	Homo sapiens	ANPEP;ARRDC3		R-HSA-8876615;R-HSA-8875318;R-HSA-8876190;R-HSA-8877612
R-HSA-9658195	Leishmania infection	4	403	0.027766294612098664	0.13021758087294866	0.2871054893037437	10	95	0.007480314960629921	9606	Homo sapiens	IL6;ADM;WASF3		R-HSA-2130194;R-HSA-2029469;R-HSA-2029466;R-HSA-9662710;R-HSA-442592;R-HSA-2029465;R-HSA-9662708;R-HSA-9660824;R-HSA-2197690;R-HSA-9662781
R-HSA-373760	L1CAM interactions	2	130	0.008956869229709246	0.13029635073858903	0.2871054893037437	8	54	0.004251968503937008	9606	Homo sapiens	DPYSL2;ARHGEF16		R-HSA-443783;R-HSA-445079;R-HSA-555065;R-HSA-445077;R-HSA-392749;R-HSA-445071;R-HSA-392748;R-HSA-374696
R-HSA-912526	Interleukin receptor SHC signaling	1	29	0.001998070828165909	0.13064600221169265	0.2871054893037437	6	6	4.7244094488188977E-4	9606	Homo sapiens	CSF2		R-HSA-508247;R-HSA-453111;R-HSA-912527;R-HSA-913374;R-HSA-453104;R-HSA-913424
R-HSA-164952	The role of Nef in HIV-1 replication and disease pathogenesis	1	29	0.001998070828165909	0.13064600221169265	0.2871054893037437	6	20	0.0015748031496062992	9606	Homo sapiens	ARHGEF16		R-HSA-167601;R-HSA-167537;R-HSA-182198;R-HSA-182186;R-HSA-182171;R-HSA-167597
R-HSA-1369062	ABC transporters in lipid homeostasis	1	29	0.001998070828165909	0.13064600221169265	0.2871054893037437	2	11	8.661417322834646E-4	9606	Homo sapiens	RSAD2		R-HSA-382613;R-HSA-382575
R-HSA-982772	Growth hormone receptor signaling	1	29	0.001998070828165909	0.13064600221169265	0.2871054893037437	1	28	0.002204724409448819	9606	Homo sapiens	IRS2		R-HSA-1168423
R-HSA-8878171	Transcriptional regulation by RUNX1	3	261	0.01798263745349318	0.13197553793421712	0.2871054893037437	4	132	0.010393700787401575	9606	Homo sapiens	CSF2;CCND1		R-HSA-8938251;R-HSA-8938867;R-HSA-8938228;R-HSA-8865320
R-HSA-6783589	Interleukin-6 family signaling	1	30	0.002066969822240595	0.13483723894256938	0.2871054893037437	16	33	0.0025984251968503938	9606	Homo sapiens	IL6		R-HSA-1112690;R-HSA-1112755;R-HSA-1067667;R-HSA-1112565;R-HSA-1112727;R-HSA-1067640;R-HSA-1112602;R-HSA-1112604;R-HSA-1067676;R-HSA-1112510;R-HSA-1112703;R-HSA-1112514;R-HSA-1067651;R-HSA-1112708;R-HSA-1067688;R-HSA-1067659
R-HSA-5357956	TNFR1-induced NFkappaB signaling pathway	1	30	0.002066969822240595	0.13483723894256938	0.2871054893037437	2	5	3.937007874015748E-4	9606	Homo sapiens	IRF9		R-HSA-5357776;R-HSA-5357904
R-HSA-1266695	Interleukin-7 signaling	1	31	0.002135868816315282	0.13900855661974743	0.2871054893037437	1	25	0.001968503937007874	9606	Homo sapiens	IRS2		R-HSA-8983003
R-HSA-1266738	Developmental Biology	9	1241	0.08550365164668595	0.1418154776437509	0.2871054893037437	32	537	0.042283464566929135	9606	Homo sapiens	ABLIM3;DPYSL2;ARHGEF16;PMP22;COL6A3;KRT34;IRS2		R-HSA-443783;R-HSA-6806629;R-HSA-399951;R-HSA-445071;R-HSA-6814764;R-HSA-399947;R-HSA-6805546;R-HSA-399944;R-HSA-445079;R-HSA-6810357;R-HSA-445077;R-HSA-6814387;R-HSA-6809393;R-HSA-9615626;R-HSA-6809663;R-HSA-8942224;R-HSA-6810937;R-HSA-6805573;R-HSA-392749;R-HSA-6814734;R-HSA-392748;R-HSA-375151;R-HSA-8855915;R-HSA-374696;R-HSA-9618559;R-HSA-555065;R-HSA-6806613;R-HSA-6811539;R-HSA-6806610;R-HSA…
R-HSA-8934593	Regulation of RUNX1 Expression and Activity	1	32	0.0022047678103899685	0.14316004854393294	0.2871054893037437	2	19	0.0014960629921259843	9606	Homo sapiens	CCND1		R-HSA-8938867;R-HSA-8865320
R-HSA-6809371	Formation of the cornified envelope	2	138	0.009508061182306739	0.14337586532918967	0.2871054893037437	8	27	0.002125984251968504	9606	Homo sapiens	KRT34		R-HSA-6810357;R-HSA-6811539;R-HSA-6814387;R-HSA-8942224;R-HSA-6814734;R-HSA-6814764;R-HSA-6814298;R-HSA-6810937
R-HSA-422475	Axon guidance	5	584	0.04023701253961692	0.15104927007652114	0.2871054893037437	15	297	0.02338582677165354	9606	Homo sapiens	ABLIM3;DPYSL2;ARHGEF16;COL6A3;IRS2		R-HSA-443783;R-HSA-392749;R-HSA-399951;R-HSA-445071;R-HSA-392748;R-HSA-375151;R-HSA-8855915;R-HSA-399947;R-HSA-374696;R-HSA-399944;R-HSA-445079;R-HSA-555065;R-HSA-445077;R-HSA-3928654;R-HSA-418865
R-HSA-9619483	Activation of AMPK downstream of NMDARs	1	34	0.0023425657985393414	0.15140392618505483	0.2871054893037437	3	3	2.3622047244094488E-4	9606	Homo sapiens	PRKAG2		R-HSA-9619542;R-HSA-9619478;R-HSA-9619515
R-HSA-187037	Signaling by NTRK1 (TRKA)	2	143	0.00985255615268017	0.15168827467646395	0.2871054893037437	7	101	0.00795275590551181	9606	Homo sapiens	ARHGEF16;IRS2		R-HSA-198211;R-HSA-177491;R-HSA-198295;R-HSA-177479;R-HSA-198315;R-HSA-198266;R-HSA-177501
R-HSA-194840	Rho GTPase cycle	2	144	0.009921455146754857	0.1533623989715308	0.2871054893037437	2	5	3.937007874015748E-4	9606	Homo sapiens	RSAD2;ARHGEF16		R-HSA-194913;R-HSA-194922
R-HSA-163685	Integration of energy metabolism	2	145	0.009990354140829544	0.15504023121714305	0.2871054893037437	4	62	0.004881889763779528	9606	Homo sapiens	SLC2A1;PRKAG2		R-HSA-163664;R-HSA-164151;R-HSA-163691;R-HSA-499981
R-HSA-9006335	Signaling by Erythropoietin	1	35	0.0024114647926140277	0.15549649635811913	0.2871054893037437	24	24	0.001889763779527559	9606	Homo sapiens	IRS2		R-HSA-9027273;R-HSA-9027272;R-HSA-9027275;R-HSA-9012651;R-HSA-9012650;R-HSA-9027274;R-HSA-9027373;R-HSA-9012654;R-HSA-9027425;R-HSA-9029155;R-HSA-9029158;R-HSA-9021627;R-HSA-9029149;R-HSA-9006332;R-HSA-9029151;R-HSA-9032478;R-HSA-9029150;R-HSA-9012657;R-HSA-9027281;R-HSA-9027280;R-HSA-9006323;R-HSA-9024723;R-HSA-9006325;R-HSA-9024726
R-HSA-936440	Negative regulators of DDX58/IFIH1 signaling	1	36	0.0024803637866887144	0.15956960969435663	0.2871054893037437	1	13	0.0010236220472440946	9606	Homo sapiens	HERC5		R-HSA-936563
R-HSA-1632852	Macroautophagy	2	150	0.010334849111202976	0.16348248189292436	0.2871054893037437	13	87	0.006850393700787402	9606	Homo sapiens	RRAGD;PRKAG2		R-HSA-1632857;R-HSA-5672017;R-HSA-5672817;R-HSA-9613530;R-HSA-5675868;R-HSA-5679239;R-HSA-5679205;R-HSA-5675790;R-HSA-5665868;R-HSA-5672010;R-HSA-5672011;R-HSA-5673768;R-HSA-5672008
R-HSA-9018519	Estrogen-dependent gene expression	2	154	0.010610445087501722	0.17029574998094177	0.2871054893037437	5	66	0.0051968503937007875	9606	Homo sapiens	CCND1		R-HSA-9009065;R-HSA-9009371;R-HSA-9011949;R-HSA-9011952;R-HSA-9009378
R-HSA-5357905	Regulation of TNFR1 signaling	1	39	0.002687060768912774	0.17167311825033071	0.2871054893037437	1	14	0.0011023622047244095	9606	Homo sapiens	IRF9		R-HSA-5661517
R-HSA-9664433	Leishmania parasite growth and survival	3	297	0.020463001240181893	0.17293187923060582	0.2871054893037437	4	40	0.0031496062992125984	9606	Homo sapiens	IL6;ADM		R-HSA-9662710;R-HSA-9662708;R-HSA-9660824;R-HSA-9662781
R-HSA-9662851	Anti-inflammatory response favouring Leishmania parasite infection	3	297	0.020463001240181893	0.17293187923060582	0.2871054893037437	4	40	0.0031496062992125984	9606	Homo sapiens	IL6;ADM		R-HSA-9662710;R-HSA-9662708;R-HSA-9660824;R-HSA-9662781
R-HSA-5684996	MAPK1/MAPK3 signaling	3	297	0.020463001240181893	0.17293187923060582	0.2871054893037437	3	46	0.0036220472440944883	9606	Homo sapiens	IL6;CSF2;IRS2		R-HSA-109857;R-HSA-5672965;R-HSA-109858
R-HSA-73887	Death Receptor Signalling	2	157	0.010817142069725783	0.17543750139827918	0.2871054893037437	4	90	0.007086614173228346	9606	Homo sapiens	ARHGEF16;IRF9		R-HSA-5357776;R-HSA-5357904;R-HSA-5661517;R-HSA-205039
R-HSA-5663213	RHO GTPases Activate WASPs and WAVEs	1	41	0.002824858757062147	0.1796464999792622	0.2871054893037437	6	10	7.874015748031496E-4	9606	Homo sapiens	WASF3		R-HSA-2130194;R-HSA-2029469;R-HSA-2029466;R-HSA-442592;R-HSA-2029465;R-HSA-2197690
R-HSA-9006934	Signaling by Receptor Tyrosine Kinases	5	622	0.042855174314455007	0.18096607308730717	0.2871054893037437	22	698	0.05496062992125984	9606	Homo sapiens	ARHGEF16;COL6A3;IRS2;PAG1;WASF3		R-HSA-198211;R-HSA-109699;R-HSA-382054;R-HSA-177926;R-HSA-177479;R-HSA-2029465;R-HSA-198315;R-HSA-74737;R-HSA-74736;R-HSA-177491;R-HSA-74707;R-HSA-198295;R-HSA-74711;R-HSA-109817;R-HSA-74712;R-HSA-198266;R-HSA-74747;R-HSA-2428926;R-HSA-5686315;R-HSA-109823;R-HSA-2428922;R-HSA-177501
R-HSA-8964043	Plasma lipoprotein clearance	1	42	0.0028937577511368336	0.18360477213806992	0.2871054893037437	5	35	0.0027559055118110236	9606	Homo sapiens	ARHGEF16		R-HSA-6784738;R-HSA-6784735;R-HSA-8855131;R-HSA-8855130;R-HSA-6784729
R-HSA-8853659	RET signaling	1	43	0.00296265674521152	0.18754421685707212	0.2871054893037437	1	24	0.001889763779527559	9606	Homo sapiens	IRS2		R-HSA-8855915
R-HSA-9612973	Autophagy	2	166	0.011437233016397961	0.1910073375868464	0.2871054893037437	13	108	0.008503937007874015	9606	Homo sapiens	RRAGD;PRKAG2		R-HSA-1632857;R-HSA-5672017;R-HSA-5672817;R-HSA-9613530;R-HSA-5675868;R-HSA-5679239;R-HSA-5679205;R-HSA-5675790;R-HSA-5665868;R-HSA-5672010;R-HSA-5672011;R-HSA-5673768;R-HSA-5672008
R-HSA-166520	Signaling by NTRKs	2	166	0.011437233016397961	0.1910073375868464	0.2871054893037437	7	163	0.012834645669291338	9606	Homo sapiens	ARHGEF16;IRS2		R-HSA-198211;R-HSA-177491;R-HSA-198295;R-HSA-177479;R-HSA-198315;R-HSA-198266;R-HSA-177501
R-HSA-419037	NCAM1 interactions	1	44	0.0030315557392862065	0.1914649223968179	0.2871054893037437	1	10	7.874015748031496E-4	9606	Homo sapiens	COL6A3		R-HSA-375151
R-HSA-8948216	Collagen chain trimerization	1	44	0.0030315557392862065	0.1914649223968179	0.2871054893037437	1	28	0.002204724409448819	9606	Homo sapiens	COL6A3		R-HSA-8944247
R-HSA-202427	Phosphorylation of CD3 and TCR zeta chains	1	45	0.0031004547333608927	0.1953669766101782	0.2871054893037437	2	7	5.511811023622047E-4	9606	Homo sapiens	PAG1		R-HSA-202233;R-HSA-203774
R-HSA-9609507	Protein localization	2	170	0.011712828992696706	0.19798812423493395	0.2871054893037437	3	53	0.0041732283464566925	9606	Homo sapiens	RSAD2;PMP22		R-HSA-9603784;R-HSA-9603775;R-HSA-9603804
R-HSA-451927	Interleukin-2 family signaling	1	47	0.003238252721510266	0.20311548044179317	0.2871054893037437	6	58	0.004566929133858267	9606	Homo sapiens	CSF2		R-HSA-508247;R-HSA-453111;R-HSA-912527;R-HSA-913374;R-HSA-453104;R-HSA-913424
R-HSA-69231	Cyclin D associated events in G1	1	48	0.0033071517155849523	0.20696210374393342	0.2871054893037437	9	14	0.0011023622047244095	9606	Homo sapiens	CCND1		R-HSA-8941915;R-HSA-8942607;R-HSA-9018017;R-HSA-69227;R-HSA-8942803;R-HSA-1226094;R-HSA-8942836;R-HSA-1226095;R-HSA-8941895
R-HSA-69236	G1 Phase	1	48	0.0033071517155849523	0.20696210374393342	0.2871054893037437	9	14	0.0011023622047244095	9606	Homo sapiens	CCND1		R-HSA-8941915;R-HSA-8942607;R-HSA-9018017;R-HSA-69227;R-HSA-8942803;R-HSA-1226094;R-HSA-8942836;R-HSA-1226095;R-HSA-8941895
R-HSA-2022377	Metabolism of Angiotensinogen to Angiotensins	1	48	0.0033071517155849523	0.20696210374393342	0.2871054893037437	1	20	0.0015748031496062992	9606	Homo sapiens	ANPEP		R-HSA-2022393
R-HSA-512988	Interleukin-3, Interleukin-5 and GM-CSF signaling	1	50	0.0034449497037343257	0.21460052432539467	0.2871054893037437	21	38	0.0029921259842519685	9606	Homo sapiens	CSF2		R-HSA-912527;R-HSA-913451;R-HSA-909738;R-HSA-879909;R-HSA-879942;R-HSA-914182;R-HSA-879910;R-HSA-921155;R-HSA-879907;R-HSA-508247;R-HSA-453111;R-HSA-913374;R-HSA-879934;R-HSA-453104;R-HSA-913371;R-HSA-879930;R-HSA-879925;R-HSA-912757;R-HSA-914036;R-HSA-913424;R-HSA-913360
R-HSA-75893	TNF signaling	1	50	0.0034449497037343257	0.21460052432539467	0.2871054893037437	3	29	0.0022834645669291337	9606	Homo sapiens	IRF9		R-HSA-5357776;R-HSA-5357904;R-HSA-5661517
R-HSA-199991	Membrane Trafficking	5	665	0.04581783105966653	0.21728720349782893	0.2871054893037437	28	218	0.017165354330708663	9606	Homo sapiens	ANPEP;DPYSL2;ARRDC3;ARHGEF16;PRKAG2		R-HSA-8876615;R-HSA-8868230;R-HSA-8849345;R-HSA-8868236;R-HSA-8862280;R-HSA-8876190;R-HSA-8871196;R-HSA-8871194;R-HSA-8871193;R-HSA-8868071;R-HSA-8866279;R-HSA-8866277;R-HSA-8856813;R-HSA-8877612;R-HSA-8867756;R-HSA-8868651;R-HSA-8866283;R-HSA-8867754;R-HSA-8868072;R-HSA-8868648;R-HSA-8856808;R-HSA-8875318;R-HSA-8868661;R-HSA-8868660;R-HSA-8868659;R-HSA-8868658;R-HSA-8869438;R-HSA-1454699
R-HSA-72163	mRNA Splicing - Major Pathway	2	185	0.012746313903817004	0.22442100545516486	0.2871054893037437	5	9	7.086614173228347E-4	9606	Homo sapiens	COL6A3;CTHRC1		R-HSA-72160;R-HSA-72130;R-HSA-156661;R-HSA-72139;R-HSA-72143
R-HSA-3214858	RMTs methylate histone arginines	1	53	0.003651646685958385	0.22592237183154318	0.2871054893037437	6	22	0.0017322834645669292	9606	Homo sapiens	CCND1		R-HSA-3215426;R-HSA-5216234;R-HSA-5205799;R-HSA-3215385;R-HSA-5205861;R-HSA-5661117
R-HSA-75815	Ubiquitin-dependent degradation of Cyclin D	1	54	0.0037205456800330715	0.22966045112774436	0.2871054893037437	5	5	3.937007874015748E-4	9606	Homo sapiens	CCND1		R-HSA-75825;R-HSA-75824;R-HSA-75820;R-HSA-75823;R-HSA-75822
R-HSA-3928665	EPH-ephrin mediated repulsion of cells	1	55	0.003789444674107758	0.23338073560685513	0.2871054893037437	1	9	7.086614173228347E-4	9606	Homo sapiens	ARHGEF16		R-HSA-3928654
R-HSA-156588	Glucuronidation	1	55	0.003789444674107758	0.23338073560685513	0.2871054893037437	1	11	8.661417322834646E-4	9606	Homo sapiens	SUSD1		R-HSA-5694563
R-HSA-5683057	MAPK family signaling cascades	3	348	0.023976849937990905	0.2360328381789496	0.2871054893037437	3	86	0.006771653543307087	9606	Homo sapiens	IL6;CSF2;IRS2		R-HSA-109857;R-HSA-5672965;R-HSA-109858
R-HSA-380108	Chemokine receptors bind chemokines	1	57	0.003927242662257131	0.24076825368312138	0.2871054893037437	2	19	0.0014960629921259843	9606	Homo sapiens	CCL5		R-HSA-373061;R-HSA-443986
R-HSA-72172	mRNA Splicing	2	196	0.013504202838638556	0.24398323397311938	0.2871054893037437	5	14	0.0011023622047244095	9606	Homo sapiens	COL6A3;CTHRC1		R-HSA-72160;R-HSA-72130;R-HSA-156661;R-HSA-72139;R-HSA-72143
R-HSA-109704	PI3K Cascade	1	58	0.003996141656331818	0.2444356531017643	0.2871054893037437	1	6	4.7244094488188977E-4	9606	Homo sapiens	IRS2		R-HSA-109699
R-HSA-373752	Netrin-1 signaling	1	59	0.0040650406504065045	0.24808558934978797	0.2871054893037437	1	37	0.0029133858267716534	9606	Homo sapiens	ABLIM3		R-HSA-418865
R-HSA-2559583	Cellular Senescence	2	199	0.013710899820862616	0.24933428727457085	0.2871054893037437	3	90	0.007086614173228346	9606	Homo sapiens	IL6		R-HSA-3857305;R-HSA-3788748;R-HSA-3790130
R-HSA-9639288	Amino acids regulate mTORC1	1	61	0.004202838638555877	0.25533339977674885	0.2871054893037437	8	12	9.448818897637795E-4	9606	Homo sapiens	RRAGD		R-HSA-9640195;R-HSA-9640167;R-HSA-9639286;R-HSA-9646468;R-HSA-9640168;R-HSA-9645608;R-HSA-9640175;R-HSA-9645598
R-HSA-177929	Signaling by EGFR	1	61	0.004202838638555877	0.25533339977674885	0.2871054893037437	1	49	0.0038582677165354333	9606	Homo sapiens	PAG1		R-HSA-177926
R-HSA-187577	SCF(Skp2)-mediated degradation of p27/p21	1	62	0.004271737632630564	0.2589314367313219	0.2871054893037437	2	7	5.511811023622047E-4	9606	Homo sapiens	CCND1		R-HSA-8848436;R-HSA-8848414
R-HSA-6811436	COPI-independent Golgi-to-ER retrograde traffic	1	63	0.00434063662670525	0.2625123360699927	0.2871054893037437	1	7	5.511811023622047E-4	9606	Homo sapiens	DPYSL2		R-HSA-8849345
R-HSA-193648	NRAGE signals death through JNK	1	63	0.00434063662670525	0.2625123360699927	0.2871054893037437	1	7	5.511811023622047E-4	9606	Homo sapiens	ARHGEF16		R-HSA-205039
R-HSA-112399	IRS-mediated signalling	1	65	0.004478434614854623	0.26962304332672393	0.2871054893037437	4	9	7.086614173228347E-4	9606	Homo sapiens	IRS2		R-HSA-74737;R-HSA-74736;R-HSA-109699;R-HSA-109817
R-HSA-1483166	Synthesis of PA	1	65	0.004478434614854623	0.26962304332672393	0.2871054893037437	1	17	0.0013385826771653542	9606	Homo sapiens	DPYSL2		R-HSA-75885
R-HSA-70263	Gluconeogenesis	1	66	0.0045473336089293095	0.27315301102970124	0.2871054893037437	1	26	0.002047244094488189	9606	Homo sapiens	ENO2		R-HSA-70494
R-HSA-2022090	Assembly of collagen fibrils and other multimeric structures	1	67	0.004616232603003996	0.2766661606899944	0.2871054893037437	1	26	0.002047244094488189	9606	Homo sapiens	COL6A3		R-HSA-2213207
R-HSA-8873719	RAB geranylgeranylation	1	68	0.004685131597078683	0.28016257127903155	0.2871054893037437	1	5	3.937007874015748E-4	9606	Homo sapiens	ARRDC3		R-HSA-8870469
R-HSA-2428928	IRS-related events triggered by IGF1R	1	69	0.0047540305911533695	0.2836423214028474	0.2871054893037437	6	12	9.448818897637795E-4	9606	Homo sapiens	IRS2		R-HSA-74737;R-HSA-74736;R-HSA-109699;R-HSA-109817;R-HSA-2428926;R-HSA-2428922
R-HSA-1442490	Collagen degradation	1	69	0.0047540305911533695	0.2836423214028474	0.2871054893037437	1	34	0.0026771653543307085	9606	Homo sapiens	COL6A3		R-HSA-1564112
R-HSA-8943724	Regulation of PTEN gene transcription	1	70	0.004822929585228055	0.2871054893037437	0.2871054893037437	2	15	0.0011811023622047244	9606	Homo sapiens	RRAGD		R-HSA-8944457;R-HSA-8944454
R-HSA-373755	Semaphorin interactions	1	70	0.004822929585228055	0.2871054893037437	0.2871054893037437	3	40	0.0031496062992125984	9606	Homo sapiens	DPYSL2		R-HSA-399951;R-HSA-399947;R-HSA-399944
R-HSA-375165	NCAM signaling for neurite out-growth	1	70	0.004822929585228055	0.2871054893037437	0.2871054893037437	1	23	0.0018110236220472442	9606	Homo sapiens	COL6A3		R-HSA-375151
R-HSA-9006927	Signaling by Non-Receptor Tyrosine Kinases	1	71	0.004891828579302742	0.29055215286196934	0.29055215286196934	2	53	0.0041732283464566925	9606	Homo sapiens	CCND1		R-HSA-8848436;R-HSA-8848414
R-HSA-8848021	Signaling by PTK6	1	71	0.004891828579302742	0.29055215286196934	0.29055215286196934	2	53	0.0041732283464566925	9606	Homo sapiens	CCND1		R-HSA-8848436;R-HSA-8848414
R-HSA-74751	Insulin receptor signalling cascade	1	72	0.004960727573377429	0.29398238959733725	0.29398238959733725	10	25	0.001968503937007874	9606	Homo sapiens	IRS2		R-HSA-74737;R-HSA-74736;R-HSA-109699;R-HSA-74707;R-HSA-74711;R-HSA-109817;R-HSA-74712;R-HSA-74747;R-HSA-5686315;R-HSA-109823
R-HSA-2428924	IGF1R signaling cascade	1	72	0.004960727573377429	0.29398238959733725	0.29398238959733725	6	17	0.0013385826771653542	9606	Homo sapiens	IRS2		R-HSA-74737;R-HSA-74736;R-HSA-109699;R-HSA-109817;R-HSA-2428926;R-HSA-2428922
R-HSA-389661	Glyoxylate metabolism and glycine degradation	1	72	0.004960727573377429	0.29398238959733725	0.29398238959733725	1	23	0.0018110236220472442	9606	Homo sapiens	PMP22		R-HSA-8953430
R-HSA-2404192	Signaling by Type 1 Insulin-like Growth Factor 1 Receptor (IGF1R)	1	73	0.005029626567452115	0.2973962766708904	0.2973962766708904	6	19	0.0014960629921259843	9606	Homo sapiens	IRS2		R-HSA-74737;R-HSA-74736;R-HSA-109699;R-HSA-109817;R-HSA-2428926;R-HSA-2428922
R-HSA-6805567	Keratinization	2	226	0.015571172660879151	0.29755380923800345	0.29755380923800345	15	34	0.0026771653543307085	9606	Homo sapiens	KRT34		R-HSA-6806629;R-HSA-6805573;R-HSA-6814734;R-HSA-6814764;R-HSA-6805546;R-HSA-6806613;R-HSA-6810357;R-HSA-6811539;R-HSA-6814387;R-HSA-6806610;R-HSA-6809393;R-HSA-6809663;R-HSA-8942224;R-HSA-6814298;R-HSA-6810937
R-HSA-3000178	ECM proteoglycans	1	79	0.005443020531900235	0.3175405324374274	0.3175405324374274	3	23	0.0018110236220472442	9606	Homo sapiens	COL6A3		R-HSA-2327909;R-HSA-2465883;R-HSA-2466106
R-HSA-1445148	Translocation of SLC2A4 (GLUT4) to the plasma membrane	1	79	0.005443020531900235	0.3175405324374274	0.3175405324374274	1	15	0.0011811023622047244	9606	Homo sapiens	PRKAG2		R-HSA-1454699
R-HSA-204998	Cell death signalling via NRAGE, NRIF and NADE	1	80	0.00551191952597492	0.32084210259198254	0.32084210259198254	1	17	0.0013385826771653542	9606	Homo sapiens	ARHGEF16		R-HSA-205039
R-HSA-3108214	SUMOylation of DNA damage response and repair proteins	1	81	0.005580818520049607	0.32412792765189846	0.32412792765189846	1	24	0.001889763779527559	9606	Homo sapiens	STC1		R-HSA-4568914
R-HSA-499943	Interconversion of nucleotide di- and triphosphates	1	81	0.005580818520049607	0.32412792765189846	0.32412792765189846	1	33	0.0025984251968503938	9606	Homo sapiens	AK3L1		R-HSA-6788798
R-HSA-1169408	ISG15 antiviral mechanism	1	83	0.0057186165081989804	0.33065263816425217	0.33065263816425217	9	16	0.0012598425196850393	9606	Homo sapiens	HERC5		R-HSA-1169395;R-HSA-1678843;R-HSA-1169394;R-HSA-1678842;R-HSA-1169398;R-HSA-1169403;R-HSA-1169402;R-HSA-1169405;R-HSA-1169406
R-HSA-416482	G alpha (12/13) signalling events	1	85	0.005856414496348353	0.3371152519093189	0.3371152519093189	1	14	0.0011023622047244095	9606	Homo sapiens	ARHGEF16		R-HSA-419166
R-HSA-877300	Interferon gamma signaling	2	250	0.017224748518671628	0.3400840022413977	0.3400840022413977	2	15	0.0011811023622047244	9606	Homo sapiens	IRF9		R-HSA-1031716;R-HSA-1031713
R-HSA-216083	Integrin cell surface interactions	1	86	0.00592531349042304	0.34032345473652326	0.34032345473652326	2	54	0.004251968503937008	9606	Homo sapiens	COL6A3		R-HSA-4084903;R-HSA-2327695
R-HSA-186797	Signaling by PDGF	1	86	0.00592531349042304	0.34032345473652326	0.34032345473652326	1	31	0.002440944881889764	9606	Homo sapiens	COL6A3		R-HSA-382054
R-HSA-69202	Cyclin E associated events during G1/S transition	1	88	0.006063111478572413	0.3466940138350243	0.3466940138350243	2	20	0.0015748031496062992	9606	Homo sapiens	CCND1		R-HSA-8848436;R-HSA-8848414
R-HSA-1912408	Pre-NOTCH Transcription and Translation	1	89	0.0061320104726471	0.34985651371614956	0.34985651371614956	2	28	0.002204724409448819	9606	Homo sapiens	CCND1		R-HSA-4395227;R-HSA-1912416
R-HSA-9663891	Selective autophagy	1	89	0.0061320104726471	0.34985651371614956	0.34985651371614956	1	48	0.003779527559055118	9606	Homo sapiens	PRKAG2		R-HSA-9613530
R-HSA-72203	Processing of Capped Intron-Containing Pre-mRNA	2	256	0.017638142483119748	0.35061111463836914	0.35061111463836914	5	32	0.0025196850393700786	9606	Homo sapiens	COL6A3;CTHRC1		R-HSA-72160;R-HSA-72130;R-HSA-156661;R-HSA-72139;R-HSA-72143
R-HSA-8939211	ESR-mediated signaling	2	256	0.017638142483119748	0.35061111463836914	0.35061111463836914	7	110	0.008661417322834646	9606	Homo sapiens	CCND1		R-HSA-9009065;R-HSA-9009371;R-HSA-9011949;R-HSA-9623355;R-HSA-9011952;R-HSA-9009378;R-HSA-9623341
R-HSA-69656	Cyclin A:Cdk2-associated events at S phase entry	1	90	0.0062009094667217855	0.35300392233748845	0.35300392233748845	2	19	0.0014960629921259843	9606	Homo sapiens	CCND1		R-HSA-8848436;R-HSA-8848414
R-HSA-1169410	Antiviral mechanism by IFN-stimulated genes	1	94	0.006476505443020532	0.36544405881632636	0.36544405881632636	9	31	0.002440944881889764	9606	Homo sapiens	HERC5		R-HSA-1169395;R-HSA-1678843;R-HSA-1169394;R-HSA-1678842;R-HSA-1169398;R-HSA-1169403;R-HSA-1169402;R-HSA-1169405;R-HSA-1169406
R-HSA-5653656	Vesicle-mediated transport	5	824	0.056772771117541684	0.36589595852604884	0.36589595852604884	28	251	0.019763779527559054	9606	Homo sapiens	ANPEP;DPYSL2;ARRDC3;ARHGEF16;PRKAG2		R-HSA-8876615;R-HSA-8868230;R-HSA-8849345;R-HSA-8868236;R-HSA-8862280;R-HSA-8876190;R-HSA-8871196;R-HSA-8871194;R-HSA-8871193;R-HSA-8868071;R-HSA-8866279;R-HSA-8866277;R-HSA-8856813;R-HSA-8877612;R-HSA-8867756;R-HSA-8868651;R-HSA-8866283;R-HSA-8867754;R-HSA-8868072;R-HSA-8868648;R-HSA-8856808;R-HSA-8875318;R-HSA-8868661;R-HSA-8868660;R-HSA-8868659;R-HSA-8868658;R-HSA-8869438;R-HSA-1454699
R-HSA-6804756	Regulation of TP53 Activity through Phosphorylation	1	95	0.006545404437095218	0.36851706921991456	0.36851706921991456	1	26	0.002047244094488189	9606	Homo sapiens	PRKAG2		R-HSA-6805470
R-HSA-438064	Post NMDA receptor activation events	1	96	0.006614303431169905	0.37157540931468946	0.37157540931468946	3	39	0.0030708661417322832	9606	Homo sapiens	PRKAG2		R-HSA-9619542;R-HSA-9619478;R-HSA-9619515
R-HSA-168928	DDX58/IFIH1-mediated induction of interferon-alpha/beta	1	96	0.006614303431169905	0.37157540931468946	0.37157540931468946	2	46	0.0036220472440944883	9606	Homo sapiens	HERC5		R-HSA-168935;R-HSA-936563
R-HSA-74752	Signaling by Insulin receptor	1	97	0.006683202425244591	0.3746191481253205	0.3746191481253205	10	34	0.0026771653543307085	9606	Homo sapiens	IRS2		R-HSA-74737;R-HSA-74736;R-HSA-109699;R-HSA-74707;R-HSA-74711;R-HSA-109817;R-HSA-74712;R-HSA-74747;R-HSA-5686315;R-HSA-109823
R-HSA-174824	Plasma lipoprotein assembly, remodeling, and clearance	1	98	0.006752101419319278	0.37764835435647004	0.37764835435647004	5	84	0.006614173228346456	9606	Homo sapiens	ARHGEF16		R-HSA-6784738;R-HSA-6784735;R-HSA-8855131;R-HSA-8855130;R-HSA-6784729
R-HSA-194315	Signaling by Rho GTPases	3	457	0.03148684029213174	0.37924077110922394	0.37924077110922394	8	117	0.00921259842519685	9606	Homo sapiens	RSAD2;ARHGEF16;WASF3		R-HSA-2130194;R-HSA-194913;R-HSA-2029469;R-HSA-2029466;R-HSA-442592;R-HSA-2029465;R-HSA-194922;R-HSA-2197690
R-HSA-4086400	PCP/CE pathway	1	99	0.006821000413393965	0.3806630963942511	0.3806630963942511	3	24	0.001889763779527559	9606	Homo sapiens	ARHGEF16		R-HSA-5138459;R-HSA-5140747;R-HSA-5138433
R-HSA-373080	Class B/2 (Secretin family receptors)	1	99	0.006821000413393965	0.3806630963942511	0.3806630963942511	1	20	0.0015748031496062992	9606	Homo sapiens	ADM		R-HSA-420214
R-HSA-2682334	EPH-Ephrin signaling	1	101	0.006958798401543337	0.3866494598501341	0.3866494598501341	1	56	0.004409448818897638	9606	Homo sapiens	ARHGEF16		R-HSA-3928654
R-HSA-2219530	Constitutive Signaling by Aberrant PI3K in Cancer	1	103	0.0070965963896927105	0.3925787792660037	0.3925787792660037	1	2	1.5748031496062991E-4	9606	Homo sapiens	IRS2		R-HSA-2400009
R-HSA-422356	Regulation of insulin secretion	1	106	0.00730329337191677	0.40136697145163047	0.40136697145163047	1	34	0.0026771653543307085	9606	Homo sapiens	SLC2A1		R-HSA-499981
R-HSA-425397	Transport of vitamins, nucleosides, and related molecules	1	108	0.007441091360066143	0.40715601392059675	0.40715601392059675	1	39	0.0030708661417322832	9606	Homo sapiens	SLCO4A1		R-HSA-879575
R-HSA-5673001	RAF/MAP kinase cascade	2	290	0.019980708281659088	0.40908759669646244	0.40908759669646244	1	39	0.0030708661417322832	9606	Homo sapiens	CSF2;IRS2		R-HSA-5672965
R-HSA-8957275	Post-translational protein phosphorylation	1	109	0.00750999035414083	0.410029806211909	0.410029806211909	1	1	7.874015748031496E-5	9606	Homo sapiens	IL6		R-HSA-8952289
R-HSA-193704	p75 NTR receptor-mediated signalling	1	109	0.00750999035414083	0.410029806211909	0.410029806211909	1	50	0.003937007874015748	9606	Homo sapiens	ARHGEF16		R-HSA-205039
R-HSA-70171	Glycolysis	1	110	0.007578889348215516	0.41288986594429966	0.41288986594429966	1	24	0.001889763779527559	9606	Homo sapiens	ENO2		R-HSA-71660
R-HSA-3371453	Regulation of HSF1-mediated heat shock response	1	113	0.007785586330439576	0.42138829504018027	0.42138829504018027	3	14	0.0011023622047244095	9606	Homo sapiens	DBC1		R-HSA-3371537;R-HSA-3371567;R-HSA-3371518
R-HSA-1912422	Pre-NOTCH Expression and Processing	1	113	0.007785586330439576	0.42138829504018027	0.42138829504018027	2	38	0.0029921259842519685	9606	Homo sapiens	CCND1		R-HSA-4395227;R-HSA-1912416
R-HSA-442755	Activation of NMDA receptors and postsynaptic events	1	114	0.007854485324514262	0.42419406829392037	0.42419406829392037	3	71	0.005590551181102362	9606	Homo sapiens	PRKAG2		R-HSA-9619542;R-HSA-9619478;R-HSA-9619515
R-HSA-8856825	Cargo recognition for clathrin-mediated endocytosis	1	115	0.007923384318588949	0.4269864293768354	0.4269864293768354	3	14	0.0011023622047244095	9606	Homo sapiens	ARHGEF16		R-HSA-8866279;R-HSA-8866277;R-HSA-8866283
R-HSA-2262752	Cellular responses to stress	4	690	0.047540305911533694	0.42753994504097503	0.42753994504097503	14	227	0.017874015748031494	9606	Homo sapiens	IL6;DBC1;RRAGD		R-HSA-3371537;R-HSA-3857305;R-HSA-9639286;R-HSA-3790130;R-HSA-3371518;R-HSA-9645598;R-HSA-9640195;R-HSA-9640167;R-HSA-3788748;R-HSA-9646468;R-HSA-9640168;R-HSA-9645608;R-HSA-3371567;R-HSA-9640175
R-HSA-9607240	FLT3 Signaling	2	311	0.021427587157227503	0.4439621546214294	0.4439621546214294	2	61	0.004803149606299213	9606	Homo sapiens	CSF2;IRS2		R-HSA-109699;R-HSA-5672965
R-HSA-382556	ABC-family proteins mediated transport	1	122	0.008405677277111754	0.4461626871850388	0.4461626871850388	2	27	0.002125984251968504	9606	Homo sapiens	RSAD2		R-HSA-382613;R-HSA-382575
R-HSA-8953897	Cellular responses to external stimuli	4	708	0.04878048780487805	0.4470881715010364	0.4470881715010364	14	258	0.02031496062992126	9606	Homo sapiens	IL6;DBC1;RRAGD		R-HSA-3371537;R-HSA-3857305;R-HSA-9639286;R-HSA-3790130;R-HSA-3371518;R-HSA-9645598;R-HSA-9640195;R-HSA-9640167;R-HSA-3788748;R-HSA-9646468;R-HSA-9640168;R-HSA-9645608;R-HSA-3371567;R-HSA-9640175
R-HSA-983168	Antigen processing: Ubiquitination & Proteasome degradation	2	315	0.02170318313352625	0.45048050790085115	0.45048050790085115	4	9	7.086614173228347E-4	9606	Homo sapiens	HERC5;TMEM98		R-HSA-983147;R-HSA-983157;R-HSA-983156;R-HSA-983140
R-HSA-1257604	PIP3 activates AKT signaling	2	316	0.02177208212760094	0.45210357216178876	0.45210357216178876	3	86	0.006771653543307087	9606	Homo sapiens	RRAGD;IRS2		R-HSA-2316434;R-HSA-8944457;R-HSA-8944454
R-HSA-6811558	PI5P, PP2A and IER3 Regulate PI3K/AKT Signaling	1	126	0.0086812732534105	0.45683506179941114	0.45683506179941114	1	7	5.511811023622047E-4	9606	Homo sapiens	IRS2		R-HSA-2316434
R-HSA-4420097	VEGFA-VEGFR2 Pathway	1	126	0.0086812732534105	0.45683506179941114	0.45683506179941114	1	77	0.006062992125984252	9606	Homo sapiens	WASF3		R-HSA-2029465
R-HSA-162582	Signal Transduction	17	3364	0.2317762160672454	0.45884844258063695	0.45884844258063695	116	2347	0.1848031496062992	9606	Homo sapiens	CSF2;RSAD2;ARHGEF16;PRKAG2;IRS2;ADM;IL6;CCND1;CCL5;RRAGD;COL6A3;GPR177;PAG1;IRF9;WASF3		R-HSA-5357904;R-HSA-177926;R-HSA-8952716;R-HSA-380930;R-HSA-3781941;R-HSA-3781943;R-HSA-380949;R-HSA-5661517;R-HSA-8952726;R-HSA-109857;R-HSA-9009065;R-HSA-9012651;R-HSA-9012650;R-HSA-109858;R-HSA-9012654;R-HSA-2671873;R-HSA-5672828;R-HSA-5672824;R-HSA-9021627;R-HSA-2130194;R-HSA-165680;R-HSA-380979;R-HSA-9012657;R-HSA-165692;R-HSA-373061;R-HSA-9027273;R-HSA-198211;R-HSA-9027272;R-HSA-9027275;R-H…
R-HSA-381426	Regulation of Insulin-like Growth Factor (IGF) transport and uptake by Insulin-like Growth Factor Binding Proteins (IGFBPs)	1	127	0.008750172247485187	0.4594713225634477	0.4594713225634477	1	14	0.0011023622047244095	9606	Homo sapiens	IL6		R-HSA-8952289
R-HSA-1592230	Mitochondrial biogenesis	1	127	0.008750172247485187	0.4594713225634477	0.4594713225634477	1	36	0.0028346456692913387	9606	Homo sapiens	PRKAG2		R-HSA-1592244
R-HSA-1474244	Extracellular matrix organization	2	329	0.02266776905057186	0.4729592685286963	0.4729592685286963	28	318	0.02503937007874016	9606	Homo sapiens	SLC2A1;COL6A3		R-HSA-8948232;R-HSA-8948234;R-HSA-2002460;R-HSA-2327909;R-HSA-1564112;R-HSA-8948224;R-HSA-8948226;R-HSA-8948228;R-HSA-8948230;R-HSA-8948231;R-HSA-1981128;R-HSA-1980233;R-HSA-4084903;R-HSA-1981120;R-HSA-2466106;R-HSA-1650808;R-HSA-1614460;R-HSA-1614461;R-HSA-2022073;R-HSA-2327695;R-HSA-2089971;R-HSA-1981104;R-HSA-8948219;R-HSA-2213207;R-HSA-8948222;R-HSA-1981157;R-HSA-2465883;R-HSA-8944247
R-HSA-199418	Negative regulation of the PI3K/AKT network	1	134	0.009232465206007992	0.4775752890561795	0.4775752890561795	1	10	7.874015748031496E-4	9606	Homo sapiens	IRS2		R-HSA-2316434
R-HSA-2219528	PI3K/AKT Signaling in Cancer	1	134	0.009232465206007992	0.4775752890561795	0.4775752890561795	1	21	0.001653543307086614	9606	Homo sapiens	IRS2		R-HSA-2400009
R-HSA-195721	Signaling by WNT	2	332	0.022874466032795922	0.4777061958826412	0.4777061958826412	12	157	0.012362204724409449	9606	Homo sapiens	ARHGEF16;GPR177		R-HSA-3247840;R-HSA-3247843;R-HSA-5138459;R-HSA-5140747;R-HSA-3247844;R-HSA-3247847;R-HSA-3247849;R-HSA-3781941;R-HSA-3247836;R-HSA-3781943;R-HSA-3247839;R-HSA-5138433
R-HSA-212436	Generic Transcription Pathway	8	1553	0.10700013779798814	0.4779268111851709	0.4779268111851709	19	824	0.06488188976377952	9606	Homo sapiens	IL6;CSF2;CCND1;RRAGD;PRKAG2		R-HSA-8853956;R-HSA-8938251;R-HSA-3857305;R-HSA-8853890;R-HSA-8853965;R-HSA-3790130;R-HSA-8952069;R-HSA-8865320;R-HSA-5631941;R-HSA-8952058;R-HSA-9008412;R-HSA-8952062;R-HSA-380979;R-HSA-6805470;R-HSA-380927;R-HSA-8951442;R-HSA-8938867;R-HSA-8951443;R-HSA-8938228
R-HSA-3371556	Cellular response to heat stress	1	135	0.009301364200082679	0.48011229399826627	0.48011229399826627	3	29	0.0022834645669291337	9606	Homo sapiens	DBC1		R-HSA-3371537;R-HSA-3371567;R-HSA-3371518
R-HSA-114608	Platelet degranulation	1	137	0.009439162188232052	0.4851499259670903	0.4851499259670903	1	11	8.661417322834646E-4	9606	Homo sapiens	SRGN		R-HSA-481007
R-HSA-194138	Signaling by VEGF	1	137	0.009439162188232052	0.4851499259670903	0.4851499259670903	1	84	0.006614173228346456	9606	Homo sapiens	WASF3		R-HSA-2029465
R-HSA-70326	Glucose metabolism	1	140	0.00964585917045611	0.4926162846714719	0.4926162846714719	2	50	0.003937007874015748	9606	Homo sapiens	ENO2		R-HSA-71660;R-HSA-70494
R-HSA-76005	Response to elevated platelet cytosolic Ca2+	1	144	0.009921455146754857	0.5024056308065818	0.5024056308065818	1	14	0.0011023622047244095	9606	Homo sapiens	SRGN		R-HSA-481007
R-HSA-202403	TCR signaling	1	147	0.010128152128978917	0.509625237078112	0.509625237078112	2	52	0.004094488188976378	9606	Homo sapiens	PAG1		R-HSA-202233;R-HSA-203774
R-HSA-2980736	Peptide hormone metabolism	1	147	0.010128152128978917	0.509625237078112	0.509625237078112	1	63	0.004960629921259842	9606	Homo sapiens	ANPEP		R-HSA-2022393
R-HSA-8878166	Transcriptional regulation by RUNX2	1	147	0.010128152128978917	0.509625237078112	0.509625237078112	1	84	0.006614173228346456	9606	Homo sapiens	CCND1		R-HSA-9008412
R-HSA-2132295	MHC class II antigen presentation	1	148	0.010197051123053604	0.5120087503005358	0.5120087503005358	3	26	0.002047244094488189	9606	Homo sapiens	ARHGEF16		R-HSA-2130640;R-HSA-2130725;R-HSA-2130486
R-HSA-8856688	Golgi-to-ER retrograde transport	1	148	0.010197051123053604	0.5120087503005358	0.5120087503005358	1	18	0.0014173228346456694	9606	Homo sapiens	DPYSL2		R-HSA-8849345
R-HSA-1474228	Degradation of the extracellular matrix	1	148	0.010197051123053604	0.5120087503005358	0.5120087503005358	1	105	0.00826771653543307	9606	Homo sapiens	COL6A3		R-HSA-1564112
R-HSA-162909	Host Interactions of HIV factors	1	150	0.010334849111202976	0.5167415689313852	0.5167415689313852	6	54	0.004251968503937008	9606	Homo sapiens	ARHGEF16		R-HSA-167601;R-HSA-167537;R-HSA-182198;R-HSA-182186;R-HSA-182171;R-HSA-167597
R-HSA-69206	G1/S Transition	1	150	0.010334849111202976	0.5167415689313852	0.5167415689313852	2	61	0.004803149606299213	9606	Homo sapiens	CCND1		R-HSA-8848436;R-HSA-8848414
R-HSA-9006925	Intracellular signaling by second messengers	2	363	0.025010334849111204	0.5252324962081597	0.5252324962081597	3	114	0.008976377952755906	9606	Homo sapiens	RRAGD;IRS2		R-HSA-2316434;R-HSA-8944457;R-HSA-8944454
R-HSA-9664407	Parasite infection	1	157	0.010817142069725783	0.532952862570526	0.532952862570526	6	27	0.002125984251968504	9606	Homo sapiens	WASF3		R-HSA-2130194;R-HSA-2029469;R-HSA-2029466;R-HSA-442592;R-HSA-2029465;R-HSA-2197690
R-HSA-9664422	FCGR3A-mediated phagocytosis	1	157	0.010817142069725783	0.532952862570526	0.532952862570526	6	27	0.002125984251968504	9606	Homo sapiens	WASF3		R-HSA-2130194;R-HSA-2029469;R-HSA-2029466;R-HSA-442592;R-HSA-2029465;R-HSA-2197690
R-HSA-9664417	Leishmania phagocytosis	1	157	0.010817142069725783	0.532952862570526	0.532952862570526	6	27	0.002125984251968504	9606	Homo sapiens	WASF3		R-HSA-2130194;R-HSA-2029469;R-HSA-2029466;R-HSA-442592;R-HSA-2029465;R-HSA-2197690
R-HSA-2029482	Regulation of actin dynamics for phagocytic cup formation	1	158	0.01088604106380047	0.535224567050288	0.535224567050288	6	24	0.001889763779527559	9606	Homo sapiens	WASF3		R-HSA-2130194;R-HSA-2029469;R-HSA-2029466;R-HSA-442592;R-HSA-2029465;R-HSA-2197690
R-HSA-8856828	Clathrin-mediated endocytosis	1	161	0.011092738046024527	0.5419745316528489	0.5419745316528489	22	34	0.0026771653543307085	9606	Homo sapiens	ARHGEF16		R-HSA-8868071;R-HSA-8866279;R-HSA-8868230;R-HSA-8866277;R-HSA-8856813;R-HSA-8867756;R-HSA-8868236;R-HSA-8868651;R-HSA-8866283;R-HSA-8867754;R-HSA-8868072;R-HSA-8868648;R-HSA-8862280;R-HSA-8856808;R-HSA-8868661;R-HSA-8868660;R-HSA-8868659;R-HSA-8868658;R-HSA-8869438;R-HSA-8871196;R-HSA-8871194;R-HSA-8871193
R-HSA-3858494	Beta-catenin independent WNT signaling	1	166	0.011437233016397961	0.5530103696740636	0.5530103696740636	3	51	0.004015748031496063	9606	Homo sapiens	ARHGEF16		R-HSA-5138459;R-HSA-5140747;R-HSA-5138433
R-HSA-9006931	Signaling by Nuclear Receptors	2	385	0.026526112718754307	0.5571976831213223	0.5571976831213223	7	191	0.015039370078740158	9606	Homo sapiens	CCND1		R-HSA-9009065;R-HSA-9009371;R-HSA-9011949;R-HSA-9623355;R-HSA-9011952;R-HSA-9009378;R-HSA-9623341
R-HSA-6807070	PTEN Regulation	1	171	0.011781727986771393	0.5637840142229738	0.5637840142229738	2	56	0.004409448818897638	9606	Homo sapiens	RRAGD		R-HSA-8944457;R-HSA-8944454
R-HSA-453279	Mitotic G1 phase and G1/S transition	1	173	0.011919525974920766	0.5680214382814376	0.5680214382814376	11	98	0.0077165354330708666	9606	Homo sapiens	CCND1		R-HSA-8941915;R-HSA-8848436;R-HSA-8942607;R-HSA-9018017;R-HSA-8848414;R-HSA-69227;R-HSA-8942803;R-HSA-1226094;R-HSA-8942836;R-HSA-1226095;R-HSA-8941895
R-HSA-5633007	Regulation of TP53 Activity	1	178	0.0122640209452942	0.5784382971974896	0.5784382971974896	1	98	0.0077165354330708666	9606	Homo sapiens	PRKAG2		R-HSA-6805470
R-HSA-73857	RNA Polymerase II Transcription	8	1692	0.11657709797436958	0.5791143477426718	0.5791143477426718	19	885	0.06968503937007874	9606	Homo sapiens	IL6;CSF2;CCND1;RRAGD;PRKAG2		R-HSA-8853956;R-HSA-8938251;R-HSA-3857305;R-HSA-8853890;R-HSA-8853965;R-HSA-3790130;R-HSA-8952069;R-HSA-8865320;R-HSA-5631941;R-HSA-8952058;R-HSA-9008412;R-HSA-8952062;R-HSA-380979;R-HSA-6805470;R-HSA-380927;R-HSA-8951442;R-HSA-8938867;R-HSA-8951443;R-HSA-8938228
R-HSA-69242	S Phase	1	179	0.012332919939368886	0.580491758156901	0.580491758156901	7	54	0.004251968503937008	9606	Homo sapiens	CCND1		R-HSA-75825;R-HSA-75824;R-HSA-8848436;R-HSA-8848414;R-HSA-75820;R-HSA-75823;R-HSA-75822
R-HSA-3108232	SUMO E3 ligases SUMOylate target proteins	1	183	0.012608515915667631	0.5886074638956255	0.5886074638956255	1	131	0.010314960629921259	9606	Homo sapiens	STC1		R-HSA-4568914
R-HSA-5619102	SLC transporter disorders	1	185	0.012746313903817004	0.5926070819006213	0.5926070819006213	1	65	0.005118110236220472	9606	Homo sapiens	SLC2A1		R-HSA-5632804
R-HSA-425407	SLC-mediated transmembrane transport	2	419	0.028868678517293647	0.6036014572443736	0.6036014572443736	4	191	0.015039370078740158	9606	Homo sapiens	SLCO4A1;SLC2A1		R-HSA-5339524;R-HSA-450092;R-HSA-879575;R-HSA-450088
R-HSA-2990846	SUMOylation	1	192	0.01322860686233981	0.6063062274781966	0.6063062274781966	1	140	0.011023622047244094	9606	Homo sapiens	STC1		R-HSA-4568914
R-HSA-2029480	Fcgamma receptor (FCGR) dependent phagocytosis	1	193	0.013297505856414496	0.6082258115938731	0.6082258115938731	6	42	0.003307086614173228	9606	Homo sapiens	WASF3		R-HSA-2130194;R-HSA-2029469;R-HSA-2029466;R-HSA-442592;R-HSA-2029465;R-HSA-2197690
R-HSA-983231	Factors involved in megakaryocyte development and platelet production	1	194	0.013366404850489183	0.6101361692078762	0.6101361692078762	1	43	0.0033858267716535433	9606	Homo sapiens	AK3L1		R-HSA-1008248
R-HSA-375276	Peptide ligand-binding receptors	1	211	0.014537687749758853	0.6412421665775359	0.6412421665775359	2	76	0.005984251968503937	9606	Homo sapiens	CCL5		R-HSA-373061;R-HSA-443986
R-HSA-71387	Metabolism of carbohydrates	2	456	0.03141794129805705	0.6499130247633114	0.6499130247633114	3	243	0.019133858267716537	9606	Homo sapiens	SLC2A1;ENO2		R-HSA-5653873;R-HSA-71660;R-HSA-70494
R-HSA-6811442	Intra-Golgi and retrograde Golgi-to-ER traffic	1	218	0.01501998070828166	0.6533274518762932	0.6533274518762932	1	48	0.003779527559055118	9606	Homo sapiens	DPYSL2		R-HSA-8849345
R-HSA-983169	Class I MHC mediated antigen processing & presentation	2	465	0.032038032244729224	0.6605219120699304	0.6605219120699304	4	48	0.003779527559055118	9606	Homo sapiens	HERC5;TMEM98		R-HSA-983147;R-HSA-983157;R-HSA-983156;R-HSA-983140
R-HSA-112314	Neurotransmitter receptors and postsynaptic signal transmission	1	232	0.01598456662532727	0.6763067079597531	0.6763067079597531	3	109	0.008582677165354331	9606	Homo sapiens	PRKAG2		R-HSA-9619542;R-HSA-9619478;R-HSA-9619515
R-HSA-1483206	Glycerophospholipid biosynthesis	1	232	0.01598456662532727	0.6763067079597531	0.6763067079597531	1	133	0.01047244094488189	9606	Homo sapiens	DPYSL2		R-HSA-75885
R-HSA-5663205	Infectious disease	5	1174	0.08088741904368196	0.6776391302404352	0.6776391302404352	16	494	0.03889763779527559	9606	Homo sapiens	IL6;ARHGEF16;ADM;WASF3		R-HSA-2029469;R-HSA-2029466;R-HSA-9662710;R-HSA-442592;R-HSA-2029465;R-HSA-9662708;R-HSA-182186;R-HSA-9660824;R-HSA-9662781;R-HSA-167597;R-HSA-2130194;R-HSA-167601;R-HSA-167537;R-HSA-182198;R-HSA-182171;R-HSA-2197690
R-HSA-74160	Gene expression (Transcription)	8	1850	0.12746313903817005	0.682677548247115	0.682677548247115	19	996	0.0784251968503937	9606	Homo sapiens	IL6;CSF2;CCND1;RRAGD;PRKAG2		R-HSA-8853956;R-HSA-8938251;R-HSA-3857305;R-HSA-8853890;R-HSA-8853965;R-HSA-3790130;R-HSA-8952069;R-HSA-8865320;R-HSA-5631941;R-HSA-8952058;R-HSA-9008412;R-HSA-8952062;R-HSA-380979;R-HSA-6805470;R-HSA-380927;R-HSA-8951442;R-HSA-8938867;R-HSA-8951443;R-HSA-8938228
R-HSA-3700989	Transcriptional Regulation by TP53	2	486	0.033484911120297646	0.684292971833536	0.684292971833536	4	259	0.020393700787401575	9606	Homo sapiens	RRAGD;PRKAG2		R-HSA-5631941;R-HSA-380979;R-HSA-6805470;R-HSA-380927
R-HSA-382551	Transport of small molecules	4	963	0.0663497312939231	0.6905586095891614	0.6905586095891614	11	438	0.034488188976377954	9606	Homo sapiens	RSAD2;SLCO4A1;ARHGEF16;SLC2A1		R-HSA-382613;R-HSA-5339524;R-HSA-6784738;R-HSA-6784735;R-HSA-450092;R-HSA-382575;R-HSA-879575;R-HSA-8855131;R-HSA-8855130;R-HSA-450088;R-HSA-6784729
R-HSA-15869	Metabolism of nucleotides	1	254	0.017500344494970375	0.7094181570040843	0.7094181570040843	1	135	0.01062992125984252	9606	Homo sapiens	AK3L1		R-HSA-6788798
R-HSA-196849	Metabolism of water-soluble vitamins and cofactors	1	254	0.017500344494970375	0.7094181570040843	0.7094181570040843	1	144	0.011338582677165355	9606	Homo sapiens	SLC2A1		R-HSA-198818
R-HSA-3247509	Chromatin modifying enzymes	1	256	0.017638142483119748	0.7122572339024762	0.7122572339024762	6	84	0.006614173228346456	9606	Homo sapiens	CCND1		R-HSA-3215426;R-HSA-5216234;R-HSA-5205799;R-HSA-3215385;R-HSA-5205861;R-HSA-5661117
R-HSA-4839726	Chromatin organization	1	256	0.017638142483119748	0.7122572339024762	0.7122572339024762	6	84	0.006614173228346456	9606	Homo sapiens	CCND1		R-HSA-3215426;R-HSA-5216234;R-HSA-5205799;R-HSA-3215385;R-HSA-5205861;R-HSA-5661117
R-HSA-156580	Phase II - Conjugation of compounds	1	258	0.017775940471269118	0.7150689645647139	0.7150689645647139	1	72	0.005669291338582677	9606	Homo sapiens	SUSD1		R-HSA-5694563
R-HSA-157118	Signaling by NOTCH	1	258	0.017775940471269118	0.7150689645647139	0.7150689645647139	2	154	0.012125984251968504	9606	Homo sapiens	CCND1		R-HSA-4395227;R-HSA-1912416
R-HSA-1280218	Adaptive Immune System	4	999	0.06883009508061182	0.7182660367067588	0.7182660367067588	9	261	0.020551181102362204	9606	Homo sapiens	HERC5;TMEM98;ARHGEF16;PAG1		R-HSA-2130640;R-HSA-983147;R-HSA-2130725;R-HSA-2130486;R-HSA-983157;R-HSA-202233;R-HSA-983156;R-HSA-983140;R-HSA-203774
R-HSA-162906	HIV Infection	1	262	0.018051536447567865	0.7206114232326237	0.7206114232326237	6	158	0.012440944881889763	9606	Homo sapiens	ARHGEF16		R-HSA-167601;R-HSA-167537;R-HSA-182198;R-HSA-182186;R-HSA-182171;R-HSA-167597
R-HSA-5619115	Disorders of transmembrane transporters	1	280	0.01929171834091222	0.7442656934561667	0.7442656934561667	1	87	0.006850393700787402	9606	Homo sapiens	SLC2A1		R-HSA-5632804
R-HSA-76002	Platelet activation, signaling and aggregation	1	296	0.02039410224610721	0.7636272650294796	0.7636272650294796	1	115	0.00905511811023622	9606	Homo sapiens	SRGN		R-HSA-481007
R-HSA-1483257	Phospholipid metabolism	1	325	0.022392173074273117	0.7951071056892378	0.7951071056892378	1	218	0.017165354330708663	9606	Homo sapiens	DPYSL2		R-HSA-75885
R-HSA-195258	RHO GTPase Effectors	1	326	0.0224610720683478	0.796115470268124	0.796115470268124	6	112	0.008818897637795276	9606	Homo sapiens	WASF3		R-HSA-2130194;R-HSA-2029469;R-HSA-2029466;R-HSA-442592;R-HSA-2029465;R-HSA-2197690
R-HSA-1852241	Organelle biogenesis and maintenance	1	335	0.02308116301501998	0.8049733936756163	0.8049733936756163	1	86	0.006771653543307087	9606	Homo sapiens	PRKAG2		R-HSA-1592244
R-HSA-112315	Transmission across Chemical Synapses	1	352	0.024252445914289652	0.820682369545814	0.820682369545814	3	161	0.01267716535433071	9606	Homo sapiens	PRKAG2		R-HSA-9619542;R-HSA-9619478;R-HSA-9619515
R-HSA-500792	GPCR ligand binding	2	652	0.0449221441366956	0.828042955265468	0.828042955265468	3	179	0.014094488188976378	9606	Homo sapiens	CCL5;ADM		R-HSA-420214;R-HSA-373061;R-HSA-443986
R-HSA-196854	Metabolism of vitamins and cofactors	1	382	0.026319415736530245	0.8454191463805798	0.8454191463805798	1	205	0.016141732283464567	9606	Homo sapiens	SLC2A1		R-HSA-198818
R-HSA-8978868	Fatty acid metabolism	1	429	0.029557668458040514	0.8775718518666231	0.8775718518666231	1	217	0.017086614173228345	9606	Homo sapiens	PRKAG2		R-HSA-200423
R-HSA-373076	Class A/1 (Rhodopsin-like receptors)	1	462	0.031831335262505166	0.8961105215021625	0.8961105215021625	2	152	0.011968503937007874	9606	Homo sapiens	CCL5		R-HSA-373061;R-HSA-443986
R-HSA-8953854	Metabolism of RNA	2	782	0.05387901336640485	0.8967127917140892	0.8967127917140892	5	187	0.014724409448818898	9606	Homo sapiens	COL6A3;CTHRC1		R-HSA-72160;R-HSA-72130;R-HSA-156661;R-HSA-72139;R-HSA-72143
R-HSA-6798695	Neutrophil degranulation	1	480	0.03307151715584952	0.9050259974128034	0.9050259974128034	1	10	7.874015748031496E-4	9606	Homo sapiens	ANPEP		R-HSA-6798743
R-HSA-5663202	Diseases of signal transduction by growth factor receptors and second messengers	1	484	0.03334711313214827	0.9069023625883823	0.9069023625883823	1	358	0.028188976377952757	9606	Homo sapiens	IRS2		R-HSA-2400009
R-HSA-109582	Hemostasis	2	824	0.056772771117541684	0.9128524251932244	0.9128524251932244	2	328	0.025826771653543308	9606	Homo sapiens	SRGN;AK3L1		R-HSA-1008248;R-HSA-481007
R-HSA-112316	Neuronal System	1	498	0.03431169904919388	0.9131863721130484	0.9131863721130484	3	214	0.016850393700787402	9606	Homo sapiens	PRKAG2		R-HSA-9619542;R-HSA-9619478;R-HSA-9619515
R-HSA-1643685	Disease	7	2171	0.1495797161361444	0.9147544196674164	0.9147544196674164	18	1216	0.095748031496063	9606	Homo sapiens	IL6;ARHGEF16;SLC2A1;IRS2;ADM;WASF3		R-HSA-2029469;R-HSA-2029466;R-HSA-9662710;R-HSA-442592;R-HSA-2029465;R-HSA-9662708;R-HSA-182186;R-HSA-9660824;R-HSA-2400009;R-HSA-9662781;R-HSA-167597;R-HSA-5632804;R-HSA-2130194;R-HSA-167601;R-HSA-167537;R-HSA-182198;R-HSA-182171;R-HSA-2197690
R-HSA-211859	Biological oxidations	1	545	0.037549951770704144	0.9313763360186237	0.9313763360186237	1	188	0.014803149606299212	9606	Homo sapiens	SUSD1		R-HSA-5694563
R-HSA-418594	G alpha (i) signalling events	1	568	0.039134628634421936	0.938852606594659	0.938852606594659	3	165	0.012992125984251968	9606	Homo sapiens	CCL5		R-HSA-749454;R-HSA-749456;R-HSA-380073
R-HSA-69278	Cell Cycle, Mitotic	1	595	0.040994901474438475	0.9466094829835621	0.9466094829835621	16	347	0.027322834645669293	9606	Homo sapiens	CCND1		R-HSA-8942607;R-HSA-9018017;R-HSA-69227;R-HSA-75820;R-HSA-75823;R-HSA-75822;R-HSA-8941895;R-HSA-75825;R-HSA-75824;R-HSA-8941915;R-HSA-8848436;R-HSA-8848414;R-HSA-8942803;R-HSA-1226094;R-HSA-8942836;R-HSA-1226095
R-HSA-418555	G alpha (s) signalling events	1	605	0.04168389141518534	0.949229062073658	0.949229062073658	3	18	0.0014173228346456694	9606	Homo sapiens	ADM		R-HSA-379044;R-HSA-744887;R-HSA-744886
R-HSA-168249	Innate Immune System	3	1329	0.09156676312525837	0.960769756771726	0.960769756771726	9	697	0.05488188976377953	9606	Homo sapiens	HERC5;ANPEP;WASF3		R-HSA-6798743;R-HSA-2130194;R-HSA-2029469;R-HSA-2029466;R-HSA-168935;R-HSA-442592;R-HSA-2029465;R-HSA-2197690;R-HSA-936563
R-HSA-71291	Metabolism of amino acids and derivatives	1	662	0.04561113407744247	0.9619131119634595	0.9619131119634595	1	285	0.022440944881889763	9606	Homo sapiens	PMP22		R-HSA-8953430
R-HSA-388396	GPCR downstream signalling	3	1359	0.09363373294749897	0.9651016831687987	0.9651016831687987	7	258	0.02031496062992126	9606	Homo sapiens	CCL5;ARHGEF16;ADM		R-HSA-379044;R-HSA-749454;R-HSA-419166;R-HSA-749456;R-HSA-744887;R-HSA-380073;R-HSA-744886
R-HSA-1640170	Cell Cycle	1	715	0.049262780763400855	0.9708770936907222	0.9708770936907222	16	435	0.03425196850393701	9606	Homo sapiens	CCND1		R-HSA-8942607;R-HSA-9018017;R-HSA-69227;R-HSA-75820;R-HSA-75823;R-HSA-75822;R-HSA-8941895;R-HSA-75825;R-HSA-75824;R-HSA-8941915;R-HSA-8848436;R-HSA-8848414;R-HSA-8942803;R-HSA-1226094;R-HSA-8942836;R-HSA-1226095
R-HSA-372790	Signaling by GPCR	3	1485	0.10231500620090947	0.978888001286424	0.978888001286424	10	437	0.03440944881889764	9606	Homo sapiens	CCL5;ARHGEF16;ADM		R-HSA-420214;R-HSA-373061;R-HSA-379044;R-HSA-443986;R-HSA-749454;R-HSA-419166;R-HSA-749456;R-HSA-744887;R-HSA-380073;R-HSA-744886
R-HSA-597592	Post-translational protein modification	3	1592	0.10968719856690093	0.986405098074346	0.986405098074346	3	525	0.04133858267716536	9606	Homo sapiens	IL6;ARRDC3;STC1		R-HSA-8870469;R-HSA-4568914;R-HSA-8952289
R-HSA-556833	Metabolism of lipids	2	1445	0.099559046437922	0.9943328756676553	0.9943328756676553	2	943	0.074251968503937	9606	Homo sapiens	DPYSL2;PRKAG2		R-HSA-200423;R-HSA-75885
R-HSA-392499	Metabolism of proteins	4	2354	0.16218823205181204	0.9979053693028372	0.9979053693028372	4	891	0.07015748031496064	9606	Homo sapiens	IL6;ANPEP;ARRDC3;STC1		R-HSA-8870469;R-HSA-4568914;R-HSA-2022393;R-HSA-8952289
R-HSA-1430728	Metabolism	8	3650	0.2514813283726058	0.998696285991352	0.998696285991352	15	2241	0.17645669291338584	9606	Homo sapiens	CA12;DPYSL2;SUSD1;AK3L1;SLC2A1;PMP22;PRKAG2;ENO2		R-HSA-198818;R-HSA-200423;R-HSA-5653873;R-HSA-1475025;R-HSA-163691;R-HSA-499981;R-HSA-75885;R-HSA-71660;R-HSA-163664;R-HSA-164151;R-HSA-5694563;R-HSA-6788798;R-HSA-8953430;R-HSA-1475017;R-HSA-70494
